# Supplementary material for: Genomic analysis of prophages in 44 clinical strains of Pseudomonas aeruginosa isolated in Saudi Arabia
Source: Front Cell Infect Microbiol. 2025 Apr 28;15:1563781. doi: 10.3389/fcimb.2025.1563781 (PMC12066637; doi:10.3389/fcimb.2025.1563781)
Supplement: Supplementary file 1 [file Table1.xlsx]

## Sheet: Table S1.
Supplementary Table 1. Bacterial isolates source and Demographic data of the patients
Strain	Collection Date	Isolation Source	Host Health Status	Host	Genotype	Geographic Location	Accession	ID	GeneBank	Collected By
RPA91	2018-11-12	Respiratory	Infection	Homo sapiens	ST235	Saudi Arabia; Riyadh	SAMN20514488	20514488	DAHMLR000000000.1	KAIMRC AMR WGS_Based Surveillance Program
RPA85	2018-11-12	Respiratory	Infection	Homo sapiens	ST 233	Saudi Arabia; Riyadh	SAMN20514487	20514487	DAHMLQ000000000.1	KAIMRC AMR WGS_Based Surveillance Program
RPA78	2018-10-18	Urine	Infection	Homo sapiens	ST 111	Saudi Arabia; Riyadh	SAMN20514486	20514486	DAHMLP000000000.1	KAIMRC AMR WGS_Based Surveillance Program
RPA66	2018-10-16	Urine	Infection	Homo sapiens	ST 235	Saudi Arabia; Riyadh	SAMN20514485	20514485	DAHPTU000000000.1	KAIMRC AMR WGS_Based Surveillance Program
RPA61	2018-09-30	Respiratory	Infection	Homo sapiens	ST 1076	Saudi Arabia; Riyadh	SAMN20514484	20514484	DAHPTT000000000.1	KAIMRC AMR WGS_Based Surveillance Program
RPA41	2018-07-23	Respiratory	Infection	Homo sapiens	ST 235	Saudi Arabia; Riyadh	SAMN20514483	20514483	DAHMLO000000000.1	KAIMRC AMR WGS_Based Surveillance Program
RPA37	2018-07-19	Blood	Infection	Homo sapiens	ST 357	Saudi Arabia; Riyadh	SAMN20514482	20514482	DAHMLN000000000.1	KAIMRC AMR WGS_Based Surveillance Program
RPA32	2018-06-13	Urine	Infection	Homo sapiens	ST 235	Saudi Arabia; Riyadh	SAMN20514481	20514481	DAHMLM000000000.1	KAIMRC AMR WGS_Based Surveillance Program
RPA23	2018-05-11	Blood	Infection	Homo sapiens	ST 235	Saudi Arabia; Riyadh	SAMN20514480	20514480	DAHMNH000000000.1	KAIMRC AMR WGS_Based Surveillance Program
RPA226	2019-04-08	Blood	Infection	Homo sapiens	ST 357	Saudi Arabia; Riyadh	SAMN20514479	20514479	DAHMMR000000000.1	KAIMRC AMR WGS_Based Surveillance Program
RPA206	2019-03-30	Respiratory	Infection	Homo sapiens	ST 235	Saudi Arabia; Riyadh	SAMN20514478	20514478	DAHMMQ000000000.1	KAIMRC AMR WGS_Based Surveillance Program
RPA185	2019-03-10	Respiratory	Infection	Homo sapiens	ST 235	Saudi Arabia; Riyadh	SAMN20514477	20514477	DAHMMP000000000.1	KAIMRC AMR WGS_Based Surveillance Program
RPA135	2019-01-04	Respiratory	Infection	Homo sapiens	ST 357	Saudi Arabia; Riyadh	SAMN20514476	20514476	DAHMLL000000000.1	KAIMRC AMR WGS_Based Surveillance Program
RPA128	2019-01-10	Blood	Infection	Homo sapiens	ST 235	Saudi Arabia; Riyadh	SAMN20514475	20514475	DAHPTS000000000.1	KAIMRC AMR WGS_Based Surveillance Program
RPA117	2018-12-06	Blood	Infection	Homo sapiens	ST 1659	Saudi Arabia; Riyadh	SAMN20514474	20514474	DAHMMO000000000.1	KAIMRC AMR WGS_Based Surveillance Program
RPA109	2018-11-12	Blood	Infection	Homo sapiens	ST 235	Saudi Arabia; Riyadh	SAMN20514473	20514473	DAHMNG000000000.1	KAIMRC AMR WGS_Based Surveillance Program
RPA100	2018-11-11	Respiratory	Infection	Homo sapiens	ST 1076	Saudi Arabia; Riyadh	SAMN20514472	20514472	DAHMNE000000000.1	KAIMRC AMR WGS_Based Surveillance Program
RPA10	2018-03-26	Respiratory	Infection	Homo sapiens	ST 233	Saudi Arabia; Riyadh	SAMN20514471	20514471	DAHPUN000000000.1	KAIMRC AMR WGS_Based Surveillance Program
MPA91	2019-04-18	Respiratory	Infection	Homo sapiens	ST 773	Saudi Arabia; Riyadh	SAMN20514470	20514470	DAHMMM000000000.1	KAIMRC AMR WGS_Based Surveillance Program
MPA54	2018-11-21	Wound	Infection	Homo sapiens	ST 235	Saudi Arabia; Riyadh	SAMN20514469	20514469	DAHPTR000000000.1	KAIMRC AMR WGS_Based Surveillance Program
MPA32	2018-07-31	Respiratory	Infection	Homo sapiens	ST 235	Saudi Arabia; Riyadh	SAMN20514468	20514468	DAHMNF000000000.1	KAIMRC AMR WGS_Based Surveillance Program
MPA31	2018-07-08	Respiratory	Infection	Homo sapiens	ST 235	Saudi Arabia; Riyadh	SAMN20514467	20514467	DAHMLK000000000.1	KAIMRC AMR WGS_Based Surveillance Program
MPA14	2018-05-07	Respiratory	Infection	Homo sapiens	ST 235	Saudi Arabia; Riyadh	SAMN20514466	20514466	DAHPTP000000000.1	KAIMRC AMR WGS_Based Surveillance Program
MPA01	2018-08-03	Urine	Infection	Homo sapiens	ST 235	Saudi Arabia; Riyadh	SAMN20514465	20514465	DAHMMN000000000.1	KAIMRC AMR WGS_Based Surveillance Program
JPAU94	2019-03-30	Urine	Infection	Homo sapiens	ST 235	Saudi Arabia; Jeddah	SAMN20514464	20514464	DAHPTO000000000.1	KAIMRC AMR WGS_Based Surveillance Program
JPAU63	2018-12-10	Urine	Infection	Homo sapiens	ST 235	Saudi Arabia; Jeddah	SAMN20514463	20514463	DAHPTN000000000.1	KAIMRC AMR WGS_Based Surveillance Program
JPAU54	2018-11-16	Urine	Infection	Homo sapiens	ST 308	Saudi Arabia; Jeddah	SAMN20514462	20514462	DAHMLC000000000.1	KAIMRC AMR WGS_Based Surveillance Program
JPAU51	2018-11-10	Urine	Infection	Homo sapiens	ST 1659	Saudi Arabia; Jeddah	SAMN20514461	20514461	DAHMNB000000000.1	KAIMRC AMR WGS_Based Surveillance Program
JPAU32	2018-08-15	Urine	Infection	Homo sapiens	ST 375	Saudi Arabia; Jeddah	SAMN20514460	20514460	DAHMMH000000000.1	KAIMRC AMR WGS_Based Surveillance Program
JPAR79	2018-11-30	Respiratory	Infection	Homo sapiens	ST 235	Saudi Arabia; Jeddah	SAMN20514459	20514459	DAHMLJ000000000.1	KAIMRC AMR WGS_Based Surveillance Program
JPAR65	2018-10-12	Respiratory	Infection	Homo sapiens	ST 235	Saudi Arabia; Jeddah	SAMN20514458	20514458	DAHPTM000000000.1	KAIMRC AMR WGS_Based Surveillance Program
JPAR60	2018-10-10	Respiratory	Infection	Homo sapiens	ST 233	Saudi Arabia; Jeddah	SAMN20514457	20514457	DAHMNC000000000.1	KAIMRC AMR WGS_Based Surveillance Program
JPAR31	2018-07-05	Respiratory	Infection	Homo sapiens	ST 235	Saudi Arabia; Jeddah	SAMN20514456	20514456	DAHPTL000000000.1	KAIMRC AMR WGS_Based Surveillance Program
JPAR102	2019-02-05	Respiratory	Infection	Homo sapiens	ST 865	Saudi Arabia; Jeddah	SAMN20514455	20514455	DAHPTK000000000.1	KAIMRC AMR WGS_Based Surveillance Program
JPAO31	2019-01-02	Ear Swab	Infection	Homo sapiens	ST 1020	Saudi Arabia; Jeddah	SAMN20514454	20514454	DAHMNA000000000.1	KAIMRC AMR WGS_Based Surveillance Program
JPAB50	2019-01-11	Blood	Infection	Homo sapiens	ST 244	Saudi Arabia; Jeddah	SAMN20514453	20514453	DAHPTY000000000.1	KAIMRC AMR WGS_Based Surveillance Program
JPAB41	2018-12-24	Blood	Infection	Homo sapiens	ST 357	Saudi Arabia; Jeddah	SAMN20514452	20514452	DAHPTX000000000.1	KAIMRC AMR WGS_Based Surveillance Program
JPAB38	2018-12-24	Blood	Infection	Homo sapiens	ST 829	Saudi Arabia; Jeddah	SAMN20514451	20514451	DAHPTV000000000.1	KAIMRC AMR WGS_Based Surveillance Program
JPAB28	2018-09-11	Blood	Infection	Homo sapiens	ST 233	Saudi Arabia; Jeddah	SAMN20514450	20514450	DAHPTW000000000.1	KAIMRC AMR WGS_Based Surveillance Program
JPAB24	2018-09-10	Blood	Infection	Homo sapiens	ST 2374	Saudi Arabia; Jeddah	SAMN20514449	20514449	DAHMLB000000000.1	KAIMRC AMR WGS_Based Surveillance Program
JPAB21	2018-09-04	Blood	Infection	Homo sapiens	x	Saudi Arabia; Jeddah	SAMN20514448	20514448	DAHMNI000000000.1	KAIMRC AMR WGS_Based Surveillance Program
HPA69	2019-01-06	Urine	Infection	Homo sapiens	ST 500	Saudi Arabia; Al-Ahsa	SAMN20514447	20514447	DAHPTQ000000000.1	KAIMRC AMR WGS_Based Surveillance Program
DPA57	2019-01-17	Respiratory	Infection	Homo sapiens	ST 357	Saudi Arabia; Dammam	SAMN20514446	20514446	DAHMND000000000.1	KAIMRC AMR WGS_Based Surveillance Program
DPA39	2018-10-03	Blood	Infection	Homo sapiens	ST 641	Saudi Arabia; Dammam	SAMN20514445	20514445	DAHPTJ000000000.1	KAIMRC AMR WGS_Based Surveillance Program
DPA32	2018-10-02	Blood	Infection	Homo sapiens	ST 500	Saudi Arabia; Dammam	SAMN20514444	20514444	x	KAIMRC AMR WGS_Based Surveillance Program
