# Supplementary material for: Genomic analysis of prophages in 44 clinical strains of Pseudomonas aeruginosa isolated in Saudi Arabia
Source: Front Cell Infect Microbiol. 2025 Apr 28;15:1563781. doi: 10.3389/fcimb.2025.1563781 (PMC12066637; doi:10.3389/fcimb.2025.1563781)
Supplement: Supplementary file 2 [file Table2.xlsx]

## Sheet: Table. S2
Supplementary Table 2. The Number of Total, Intact, Incomplete, and Questionable Prophages of Pseudomonas aeruginosa
Strain	Total	Intact	Incomplete	Questionable
RPA91	7	3	2	2
RPA85	12	6	5	1
RPA78	7	3	3	1
RPA66	4	2	1	1
RPA61	5	1	0	4
RPA41	8	2	3	3
RPA37	8	1	5	2
RPA32	6	3	1	2
RPA23	7	3	2	2
RPA226	3	0	1	2
RPA206	6	2	2	2
RPA185	8	4	2	2
RPA135	5	2	1	2
RPA128	7	2	3	2
RPA117	4	2	0	2
RPA109	8	2	3	3
RPA100	8	2	3	3
RPA10	12	3	8	1
MPA91	6	2	0	4
MPA54	7	2	3	2
MPA32	5	2	2	1
MPA31	9	3	3	3
MPA14	4	2	1	1
MPA01	5	2	2	1
JPAU94	6	3	2	1
JPAU63	7	2	3	2
JPAU54	6	3	1	2
JPAU51	3	0	2	1
JPAU32	3	1	2	0
JPAR79	10	3	3	4
JPAR65	6	3	2	1
JPAR60	6	3	2	1
JPAR31	7	2	3	2
JPAR102	2	2	0	0
JPAO31	8	1	3	4
JPAB50	4	1	2	1
JPAB41	2	0	1	1
JPAB38	8	3	4	1
JPAB28	5	2	2	1
JPAB24	4	3	0	1
JPAB21	6	2	2	2
HPA69	6	2	3	1
DPA57	5	3	1	1
DPA39	5	2	2	1
	Total	Total	Total	Total
	270	97	96	77
