# Supplementary material for: Genomic analysis of prophages in 44 clinical strains of Pseudomonas aeruginosa isolated in Saudi Arabia
Source: Front Cell Infect Microbiol. 2025 Apr 28;15:1563781. doi: 10.3389/fcimb.2025.1563781 (PMC12066637; doi:10.3389/fcimb.2025.1563781)
Supplement: Supplementary file 3 [file Table3.xlsx]

## Sheet: Table S3
Supplementary Table S3. Virulance Genes Present in Incomplete Prophage Genomes.
Name	SEQUENCE	START	END	STRAND	GENE	COVERAGE	COVERAGE_MAP	GAPS	%COVERAGE	%IDENTITY	DATABASE	ACCESSION	PRODUCT	RESISTANCE
	RPA135R4in	23601	23901	-	iss2	8-308/309	===============	0/0	97.41	89.7	ecoli_vf	SPG000143	Escherichia coli Iss (iss) gene complete cds.
	RPA128R6in	23556	23856	-	iss2	8-308/309	===============	0/0	97.41	89.7	ecoli_vf	SPG000143	Escherichia coli Iss (iss) gene complete cds.
	RPA109R8in	18649	18949	-	iss2	8-308/309	===============	0/0	97.41	89.7	ecoli_vf	SPG000143	Escherichia coli Iss (iss) gene complete cds.
	RPA41R7in	23301	23601	-	iss2	8-308/309	===============	0/0	97.41	89.7	ecoli_vf	SPG000143	Escherichia coli Iss (iss) gene complete cds.
	RPA10R10in	18649	18949	-	iss2	8-308/309	===============	0/0	97.41	89.7	ecoli_vf	SPG000143	Escherichia coli Iss (iss) gene complete cds.
	MPA31R8in	10636	10936	-	iss2	8-308/309	===============	0/0	97.41	89.7	ecoli_vf	SPG000143	Escherichia coli Iss (iss) gene complete cds.
	JPAU63R6in	21952	22252	-	iss2	8-308/309	===============	0/0	97.41	89.7	ecoli_vf	SPG000143	Escherichia coli Iss (iss) gene complete cds.
	JPAR31R6in	21952	22252	-	iss2	8-308/309	===============	0/0	97.41	89.7	ecoli_vf	SPG000143	Escherichia coli Iss (iss) gene complete cds.
	JPAO31R7in	10636	10936	-	iss2	8-308/309	===============	0/0	97.41	89.7	ecoli_vf	SPG000143	Escherichia coli Iss (iss) gene complete cds.
	JPAO31R1in	1367	2470	-	algL	1-1104/1104	===============	0/0	100	99.55	vfdb	NP_252237	(algL) poly(beta-d-mannuronate) lyase precursor AlgL [Alginate (VF0091)] [Pseudomonas aeruginosa PAO1]
	JPAO31R1in	2474	3898	-	algX	1-1425/1425	===============	0/0	100	99.37	vfdb	NP_252236	(algX) alginate biosynthesis protein AlgX [Alginate (VF0091)] [Pseudomonas aeruginosa PAO1]
	JPAO31R1in	3911	5542	-	algG	1-1632/1632	===============	0/0	100	99.51	vfdb	NP_252235	(algG) outer membrane protein AlgE [Alginate (VF0091)] [Pseudomonas aeruginosa PAO1]
	JPAO31R1in	5563	7035	-	algE	1-1473/1473	===============	0/0	100	99.46	vfdb	NP_252234	(algE) alginate biosynthetic protein AlgK precursor [Alginate (VF0091)] [Pseudomonas aeruginosa PAO1]
	JPAO31R1in	7032	8459	-	algK	1-1428/1428	===============	0/0	100	99.72	vfdb	NP_252233	(algK) alginate biosynthesis protein Alg44 [Alginate (VF0091)] [Pseudomonas aeruginosa PAO1]
	JPAO31R1in	8473	9642	-	alg44	1-1170/1170	===============	0/0	100	99.23	vfdb	NP_252232	(alg44) alginate biosynthesis protein Alg8 [Alginate (VF0091)] [Pseudomonas aeruginosa PAO1]
	JPAO31R1in	9725	11209	-	alg8	1-1485/1485	===============	0/0	100	99.86	vfdb	NP_252231	(alg8) alginate-c5-mannuronan-epimerase AlgG [Alginate (VF0091)] [Pseudomonas aeruginosa PAO1]
	JPAO31R1in	11349	12659	-	algD	1-1311/1311	===============	0/0	100	99.62	vfdb	NP_252230	(algD) GDP-mannose 6-dehydrogenase AlgD [Alginate (VF0091)] [Pseudomonas aeruginosa PAO1]
