# Supplementary material for: Genomic analysis of prophages in 44 clinical strains of Pseudomonas aeruginosa isolated in Saudi Arabia
Source: Front Cell Infect Microbiol. 2025 Apr 28;15:1563781. doi: 10.3389/fcimb.2025.1563781 (PMC12066637; doi:10.3389/fcimb.2025.1563781)
Supplement: Supplementary file 4 [file Table4.xlsx]

## Sheet: Sheet1
Supplementary Table S4. The Most Common Prophage Genomes Among Pseudomonas aeruginosa
Strain name	City	Source	Prophage	Prophage #
RPA100	Riyadh	Respiratory	AA33	2
RPA100	Riyadh	Respiratory	AA32	2
MPA01	Riyadh	Urine	AA76	2
RPA135	Riyadh	Respiratory	AA04	2
MPA91	Riyadh	Respiratory	AA91	2
RPA78	Riyadh	Urine	AA09	2
MPA14	Riyadh	Respiratory	AA78	3
RPA10	Riyadh	Respiratory	AA92	3
RPA85	Riyadh	Respiratory	AA14	3
RPA117	Riyadh	Blood	AA21	3
JPAB24	Jeddah	Blood	AA03	4
RPA41	Riyadh	Respiratory	AA08	5
RPA85	Riyadh	Respiratory	AA13	6
RPA91	Riyadh	Respiratory	AA19	8
RPA91	Riyadh	Respiratory	AA20	12
RPA91	Riyadh	Respiratory	AA18	13
