# Supplementary material for: Genomic analysis of prophages in 44 clinical strains of Pseudomonas aeruginosa isolated in Saudi Arabia
Source: Front Cell Infect Microbiol. 2025 Apr 28;15:1563781. doi: 10.3389/fcimb.2025.1563781 (PMC12066637; doi:10.3389/fcimb.2025.1563781)
Supplement: Supplementary file 5 [file Table5.xlsx]

## Sheet: Table S5.
Supplementary Table 5. Prophage GC% Content.
Prophage	Region Length	GC%	Total Number of Proteins
AA01	64.7Kb	0.6177	57
AA02	39.9Kb	0.6363	55
AA03	13.8Kb	0.5717	15
AA04	48.6Kb	0.6415	55
AA05	12.6Kb	0.5675	11
AA06	36.1Kb	0.6377	50
AA07	39.4Kb	0.5848	58
AA08	38.5Kb	0.6195	62
AA09	57.8Kb	0.6332	70
AA10	50.7Kb	0.5968	68
AA11	48.1Kb	0.4991	62
AA12	66Kb	0.6332	60
AA13	30.6Kb	0.6421	38
AA14	48.6Kb	0.6381	54
AA15	48.1Kb	0.4991	62
AA16	38Kb	0.6273	49
AA17	27.3Kb	0.5868	38
AA18	55.7Kb	0.6267	59
AA19	48.1Kb	0.4991	62
AA20	39.4Kb	0.5848	58
AA21	12.5Kb	0.5705	12
AA22	51.1Kb	0.5783	96
AA23	38.5Kb	0.6443	54
AA24	55.7Kb	0.6267	59
AA25	48.1Kb	0.4991	62
AA26	40.1Kb	0.5862	59
AA27	55.8Kb	0.6268	59
AA28	40Kb	0.5857	59
AA29	7.7Kb	0.6257	11
AA30	48.6Kb	0.6415	55
AA31	36.6Kb	0.6421	51
AA32	13.1Kb	0.5548	14
AA33	28.9Kb	0.5889	49
AA34	55.7Kb	0.6267	59
AA35	39.4Kb	0.5848	58
AA36	55.7Kb	0.6267	59
AA37	39.4Kb	0.5848	58
AA38	66.6Kb	0.6388	68
AA39	41.9Kb	0.6154	50
AA40	7.7Kb	0.6228	12
AA41	22.5Kb	0.595	19
AA42	55.7Kb	0.6267	59
AA43	57.9Kb	0.5854	82
AA44	74.1Kb	0.6168	81
AA45	35.2Kb	0.6457	45
AA46	39.6Kb	0.5874	58
AA47	7.7Kb	0.6262	11
AA48	51.3Kb	0.6386	51
AA49	22.9Kb	0.649	27
AA50	41.2Kb	0.6401	39
AA51	36.6Kb	0.6404	42
AA52	29Kb	0.6485	40
AA53	45.7Kb	0.6182	59
AA54	29.5Kb	0.6412	35
AA55	51.5Kb	0.5837	80
AA56	55.7Kb	0.6267	59
AA57	48.1Kb	0.4991	62
AA58	32.5Kb	0.6372	41
AA59	41.2Kb	0.6401	39
AA60	36.6Kb	0.6404	42
AA61	48.1Kb	0.4991	62
AA62	57.8Kb	0.624	62
AA63	39.4Kb	0.5848	58
AA64	36.1Kb	0.6447	49
AA65	29.5Kb	0.6419	36
AA66	42.8Kb	0.6471	50
AA67	25.4Kb	0.6091	15
AA68	31.1Kb	0.6452	35
AA69	29.2Kb	0.6317	35
AA70	36.6Kb	0.6295	48
AA71	51.5Kb	0.5837	80
AA72	39.7Kb	0.619	63
AA73	39.4Kb	0.6477	53
AA74	73.5Kb	0.593	97
AA75	55.7Kb	0.6267	59
AA76	51.7Kb	0.5847	80
AA77	55.7Kb	0.6267	59
AA78	51.7Kb	0.5847	80
AA79	38.5Kb	0.6195	62
AA80	52.2Kb	0.6261	58
AA81	35.9Kb	0.6461	51
AA82	35.3Kb	0.5815	56
AA83	55.7Kb	0.6267	59
AA84	48.1Kb	0.4991	62
AA85	39.4Kb	0.5848	58
AA86	51.5Kb	0.5837	80
AA87	38.5Kb	0.6195	62
AA88	52.2Kb	0.6261	59
AA89	39.4Kb	0.5848	58
AA90	34Kb	0.6397	46
AA91	28.6Kb	0.6448	34
AA92	36.6Kb	0.6404	42
AA93	29.5Kb	0.6419	36
AA94	28.8Kb	0.5824	46
AA95	48.1Kb	0.4991	62
AA96	40.1Kb	0.5862	59
AA97	38.5Kb	0.6195	62
