# Supplementary material for: Genomic analysis of prophages in 44 clinical strains of Pseudomonas aeruginosa isolated in Saudi Arabia
Source: Front Cell Infect Microbiol. 2025 Apr 28;15:1563781. doi: 10.3389/fcimb.2025.1563781 (PMC12066637; doi:10.3389/fcimb.2025.1563781)
Supplement: Supplementary file 6 [file Table6.xlsx]

## Sheet: Table 6.
Supplementry Table 6. Prophage taxonomy by TaxMYPAHGE
Genome	Realm	Kingdom	Phylum	Class	Order	Family	Subfamily	Genus	Species	Full_taxonomy	Message
AA62	Unknown	Unknown	Unknown	Unknown	Unknown	Unknown	Unknown	New_genus	New_species	r__Unknown;k__Unknown;p__Unknown;c__Unknown;o__Unknown;f__Unknown;sf__Unknown;g__New_genus;s__New_species	No hits were found with the default settings
AA52	NA	NA	NA	Caudoviricetes		Peduoviridae	Not Defined Yet	Citexvirus	Citexvirus new_name	NA	The number of expected genera is different from the predicted number of genus clusters. It will require more manual curation
AA53	Unknown	Unknown	Unknown	Unknown	Unknown	Unknown	Unknown	New_genus	New_species	r__Unknown;k__Unknown;p__Unknown;c__Unknown;o__Unknown;f__Unknown;sf__Unknown;g__New_genus;s__New_species	No hits were found with the default settings
AA29	NA	NA	NA	Not Defined Yet	NA	Not Defined Yet	Not Defined Yet	Not Defined Yet	Not Defined Yet	NA	Current ICTV taxonomy and VIRIDIC-algorithm output appear to be consistent at the genus level
AA30	NA	NA	NA	Caudoviricetes	NA	Not Defined Yet	Not Defined Yet	Beetrevirus	Beetrevirus new_name	NA	The number of expected genera is different from the predicted number of genus clusters. It will require more manual curation
AA31	NA	NA	NA	Caudoviricetes	NA	Not Defined Yet	Not Defined Yet	Casadabanvirus	Casadabanvirus Ab30	NA	Current ICTV taxonomy and VIRIDIC-algorithm output appear to be consistent at the genus level
AA40	NA	NA	NA	Not Defined Yet	Not Defined Yet	Not Defined Yet	Not Defined Yet	Not Defined Yet	Not Defined Yet	NA	Current ICTV taxonomy and VIRIDIC-algorithm output appear to be consistent at the genus level
AA41	NA	NA	NA	NA	NA	NA	NA	New genus	New species	NA	Query is a new genus and species. You could try running again with if you larger distance
AA38	NA	NA	NA	Caudoviricetes	NA	Not Defined Yet	Not Defined Yet	Hollowayvirus	Hollowayvirus new_name	NA	The number of expected genera is different from the predicted number of genus clusters. It will require more manual curation
AA39	NA	NA	NA	NA	NA	NA	NA	New genus	New species	NA	Query is a new genus and species. You could try running again with if you larger distance
AA01	NA	NA	NA	NA	NA	NA	NA	New genus	New species	NA	Query is a new genus and species. You could try running again with if you larger distance
AA02	NA	NA	NA	NA	NA	NA	NA	New genus	New species	NA	Query is a new genus and species. You could try running again with if you larger distance
AA03	NA	NA	NA	NA	NA	NA	NA	New genus	New species	NA	Query is a new genus and species. You could try running again with if you larger distance
AA50	NA	NA	NA	NA	NA	NA	NA	NA	NA	NA	No hits were found with the default settings
AA51	NA	NA	NA	Caudoviricetes	NA	Peduoviridae	Not Defined Yet	Citexvirus	Citexvirus new_name	NA	The number of expected genera is different from the predicted number of genus clusters. It will require more manual curation
AA47	NA	NA	NA	Not Defined Yet	NA	Not Defined Yet	Not Defined Yet	Not Defined Yet	Not Defined Yet	NA	Current ICTV taxonomy and VIRIDIC-algorithm output appear to be consistent at the genus level
AA48	NA	NA	NA	NA	NA	NA	NA	New genus	New species	NA	Query is a new genus and species. You could try running again with if you larger distance
AA49	NA	NA	NA	NA	NA	NA	NA	New genus	New species	NA	Query is a new genus and species. You could try running again with if you larger distance
AA54	NA	NA	NA	NA	NA	NA	NA	NA	NA	NA	No hits were found with the default settings
AA58	NA	NA	NA	NA	NA	NA	NA	NA	NA	NA	No hits were found with the default settings
AA86	NA	NA	NA	NA	NA	NA	NA	New genus	New species	NA	Query is a new genus and species. You could try running again with if you larger distance
AA87	NA	NA	NA	NA	NA	NA	NA	NA	NA	NA	No hits were found with the default settings
AA59	NA	NA	NA	NA	NA	NA	NA	NA	NA	NA	No hits were found with the default settings
AA60	NA	NA	NA	Caudoviricetes	NA	Peduoviridae	Not Defined Yet	Citexvirus	Citexvirus new_name	NA	The number of expected genera is different from the predicted number of genus clusters. It will require more manual curation
AA61	NA	NA	NA	Caudoviricetes	NA	Not Defined Yet	Not Defined Yet	Lambdavirus	Lambdavirus lambda	NA	The number of expected genera is different from the predicted number of genus clusters. It will require more manual curation
AA55	NA	NA	NA	NA	NA	NA	NA	New genus	New species	NA	Query is a new genus and species. You could try running again with if you larger distance
AA56	NA	NA	NA	NA	NA	NA	NA	NA	NA	NA	No hits were found with the default settings
AA57	NA	NA	NA	Caudoviricetes	NA	Not Defined Yet	Not Defined Yet	Lambdavirus	Lambdavirus lambda	NA	The number of expected genera is different from the predicted number of genus clusters. It will require more manual curation
AA62	NA	NA	NA	NA	NA	NA	NA	NA	NA	NA	No hits were found with the default settings
AA63	NA	NA	NA	NA	NA	NA	NA	New genus	New species	NA	Query is a new genus and species. You could try running again with if you larger distance
AA64	NA	NA	NA	Caudoviricetes	NA	Not Defined Yet	Not Defined Yet	Casadabanvirus	Casadabanvirus JBD30	NA	Current ICTV taxonomy and VIRIDIC-algorithm output appear to be consistent at the genus level
AA65	NA	NA	NA	NA	NA	NA	NA	NA	NA	NA	No hits were found with the default settings
AA66	NA	NA	NA	Caudoviricetes	NA	Not Defined Yet	Not Defined Yet	Casadabanvirus	Casadabanvirus new_name	NA	Current ICTV taxonomy and VIRIDIC-algorithm output appear to be consistent at the genus level
AA67	NA	NA	NA	NA	NA	NA	NA	New genus	New species	NA	Query is a new genus and species. You could try running again with if you larger distance
AA68	NA	NA	NA	NA	NA	NA	NA	NA	NA	NA	No hits were found with the default settings
AA69	NA	NA	NA	Caudoviricetes	NA	Peduoviridae	Not Defined Yet	Citexvirus	Citexvirus new_name	NA	The number of expected genera is different from the predicted number of genus clusters. It will require more manual curation
AA70	NA	NA	NA	NA	NA	NA	NA	NA	NA	NA	No hits were found with the default settings
AA71	NA	NA	NA	NA	NA	NA	NA	New genus	New species	NA	Query is a new genus and species. You could try running again with if you larger distance
AA72	NA	NA	NA	NA	NA	NA	NA	NA	NA	NA	No hits were found with the default settings
AA73	NA	NA	NA	Caudoviricetes	NA	Not Defined Yet	Not Defined Yet	Casadabanvirus	Casadabanvirus new_name	NA	Current ICTV taxonomy and VIRIDIC-algorithm output appear to be consistent at the genus level
AA74	NA	NA	NA	NA	NA	NA	NA	New genus	New species	NA	Query is a new genus and species. You could try running again with if you larger distance
AA75	NA	NA	NA	NA	NA	NA	NA	NA	NA	NA	No hits were found with the default settings
AA76	NA	NA	NA	NA	NA	NA	NA	New genus	New species	NA	Query is a new genus and species. You could try running again with if you larger distance
AA77	NA	NA	NA	NA	NA	NA	NA	NA	NA	NA	No hits were found with the default settings
AA78	NA	NA	NA	NA	NA	NA	NA	New genus	New species	NA	Query is a new genus and species. You could try running again with if you larger distance
AA79	NA	NA	NA	NA	NA	NA	NA	NA	NA	NA	No hits were found with the default settings
AA80	NA	NA	NA	NA	NA	NA	NA	NA	NA	NA	No hits were found with the default settings
AA81	NA	NA	NA	Caudoviricetes	NA	Not Defined Yet	Not Defined Yet	Casadabanvirus	Casadabanvirus new_name	NA	Current ICTV taxonomy and VIRIDIC-algorithm output appear to be consistent at the genus level
AA82	NA	NA	NA	NA	NA	NA	NA	New genus	New species	NA	Query is a new genus and species. You could try running again with if you larger distance
AA34	NA	NA	NA	NA	NA	NA	NA	NA	NA	NA	No hits were found with the default settings
AA35	NA	NA	NA	NA	NA	NA	NA	New genus	New species	NA	Query is a new genus and species. You could try running again with if you larger distance
AA88	NA	NA	NA	NA	NA	NA	NA	NA	NA	NA	No hits were found with the default settings
AA89	NA	NA	NA	NA	NA	NA	NA	New genus	New species	NA	Query is a new genus and species. You could try running again with if you larger distance
AA90	NA	NA	NA	Caudoviricetes	NA	Peduoviridae	Not Defined Yet	Phitrevirus	Phitrevirus new_name	NA	Current ICTV taxonomy and VIRIDIC-algorithm output appear to be consistent at the genus level
AA91	NA	NA	NA	NA	NA	NA	NA	NA	NA	NA	No hits were found with the default settings
AA92	NA	NA	NA	Caudoviricetes	NA	Peduoviridae	NA	Citexvirus	Citexvirus new_name	NA	The number of expected genera is different from the predicted number of genus clusters. It will require more manual curation
AA93	NA	NA	NA	NA	NA	NA	NA	NA	NA	NA	No hits were found with the default settings
AA94	NA	NA	NA	NA	NA	NA	NA	New genus	New species	NA	Query is a new genus and species. You could try running again with if you larger distance
AA83	NA	NA	NA	NA	NA	NA	NA	NA	NA	NA	No hits were found with the default settings
AA84	NA	NA	NA	Caudoviricetes	NA	Not Defined Yet	Not Defined Yet	Lambdavirus	Lambdavirus lambda	NA	The number of expected genera is different from the predicted number of genus clusters. It will require more manual curation
AA85	NA	NA	NA	NA	NA	NA	NA	New genus	New species	NA	Query is a new genus and species. You could try running again with if you larger distance
AA95	NA	NA	NA	Caudoviricetes	NA	Not Defined Yet	Not Defined Yet	Lambdavirus	Lambdavirus lambda	NA	The number of expected genera is different from the predicted number of genus clusters. It will require more manual curation
AA96	NA	NA	NA	NA	NA	NA	NA	New genus	New species	NA	Query is a new genus and species. You could try running again with if you larger distance
AA97	NA	NA	NA	NA	NA	NA	NA	NA	NA	NA	No hits were found with the default settings
AA06	NA	NA	NA	Caudoviricetes	NA	Peduoviridae	Not Defined Yet	Citexvirus	Citexvirus new_name	NA	Current ICTV taxonomy and VIRIDIC-algorithm output appear to be consistent at the genus level
AA07	NA	NA	NA	NA	NA	NA	NA	New genus	New species	NA	Query is a new genus and species. You could try running again with if you larger distance
AA08	NA	NA	NA	NA	NA	NA	NA	NA	NA	NA	No hits were found with the default settings
AA44	NA	NA	NA	Caudoviricetes	NA	Casjensviridae	Not Defined Yet	Maxdohrnvirus	Maxdohrnvirus new_name	NA	Current ICTV taxonomy and VIRIDIC-algorithm output appear to be consistent at the genus level
AA45	NA	NA	NA	Caudoviricetes	NA	Not Defined Yet	Not Defined Yet	Casadabanvirus	Casadabanvirus new_name	NA	Current ICTV taxonomy and VIRIDIC-algorithm output appear to be consistent at the genus level
AA46	NA	NA	NA	NA	NA	NA	NA	New genus	New species	NA	Query is a new genus and species. You could try running again with if you larger distance
AA09	NA	NA	NA	NA	NA	NA	NA	New genus	New species	NA	Query is a new genus and species. You could try running again with if you larger distance
AA10	NA	NA	NA	NA	NA	NA	NA	New genus	New species	NA	Query is a new genus and species. You could try running again with if you larger distance
AA11	NA	NA	NA	Caudoviricetes	NA	Not Defined Yet	Not Defined Yet	Lambdavirus	Lambdavirus lambda	NA	The number of expected genera is different from the predicted number of genus clusters. It will require more manual curation
AA12	NA	NA	NA	Caudoviricetes	NA	Not Defined Yet	Not Defined Yet	Hollowayvirus	Hollowayvirus new_name	NA	Current ICTV taxonomy and VIRIDIC-algorithm output appear to be consistent at the genus level
AA13	NA	NA	NA	NA	NA	NA	NA	NA	NA	NA	No hits were found with the default settings
AA14	NA	NA	NA	NA	NA	NA	NA	New genus	New species	NA	Query is a new genus and species. You could try running again with if you larger distance
AA15	NA	NA	NA	Caudoviricetes	NA	Not Defined Yet	Not Defined Yet	Lambdavirus	Lambdavirus lambda	NA	The number of expected genera is different from the predicted number of genus clusters. It will require more manual curation
AA16	NA	NA	NA	NA	NA	NA	NA	New genus	New species	NA	Query is a new genus and species. You could try running again with if you larger distance
AA17	NA	NA	NA	NA	NA	NA	NA	New genus	New species	NA	Query is a new genus and species. You could try running again with if you larger distance
AA18	NA	NA	NA	NA	NA	NA	NA	NA	NA	NA	No hits were found with the default settings
AA19	NA	NA	NA	Caudoviricetes	NA	Not Defined Yet	Not Defined Yet	Lambdavirus	Lambdavirus lambda	NA	The number of expected genera is different from the predicted number of genus clusters. It will require more manual curation
AA20	NA	NA	NA	NA	NA	NA	NA	New genus	New species	NA	Query is a new genus and species. You could try running again with if you larger distance
AA33	NA	NA	NA	NA	NA	NA	NA	New genus	New species	NA	Query is a new genus and species. You could try running again with if you larger distance
AA36	NA	NA	NA	NA	NA	NA	NA	NA	NA	NA	No hits were found with the default settings
AA37	NA	NA	NA	NA	NA	NA	NA	New genus	New species	NA	Query is a new genus and species. You could try running again with if you larger distance
AA21	NA	NA	NA	NA	NA	NA	NA	New genus	New species	NA	Query is a new genus and species. You could try running again with if you larger distance
AA22	NA	NA	NA	NA	NA	NA	NA	New genus	New species	NA	Query is a new genus and species. You could try running again with if you larger distance
AA42	NA	NA	NA	NA	NA	NA	NA	NA	NA	NA	No hits were found with the default settings
AA43	NA	NA	NA	NA	NA	NA	NA	NA	NA	NA	No hits were found with the default settings
AA04	NA	NA	NA	Caudoviricetes	NA	Not Defined Yet	Not Defined Yet	Beetrevirus	Beetrevirus new_name	NA	The number of expected genera is different from the predicted number of genus clusters. It will require more manual curation
AA05	NA	NA	NA	NA	NA	NA	NA	New genus	New species	NA	Query is a new genus and species. You could try running again with if you larger distance
AA23	NA	NA	NA	Caudoviricetes	NA	Not Defined Yet	Not Defined Yet	Casadabanvirus	Casadabanvirus new_name	NA	Current ICTV taxonomy and VIRIDIC-algorithm output appear to be consistent at the genus level
AA24	NA	NA	NA	NA	NA	NA	NA	NA	NA	NA	No hits were found with the default settings
AA25	NA	NA	NA	Caudoviricetes	NA	Not Defined Yet	Not Defined Yet	Lambdavirus	Lambdavirus lambda	NA	The number of expected genera is different from the predicted number of genus clusters. It will require more manual curation
AA26	NA	NA	NA	NA	NA	NA	NA	New genus	New species	NA	Query is a new genus and species. You could try running again with if you larger distance
AA27	NA	NA	NA	NA	NA	NA	NA	NA	NA	NA	No hits were found with the default settings
AA32	Unknown	Unknown	Unknown	Unknown	Unknown	Unknown	Unknown	New genus	New species	r__Unknown;k__Unknown;p__Unknown;c__Unknown;o__Unknown;f__Unknown;sf__Unknown;g__New_genus;s__New_species	Query is a new genus and species. You could try running again with if you larger distance
