# Supplementary material for: Genomic analysis of prophages in 44 clinical strains of Pseudomonas aeruginosa isolated in Saudi Arabia
Source: Front Cell Infect Microbiol. 2025 Apr 28;15:1563781. doi: 10.3389/fcimb.2025.1563781 (PMC12066637; doi:10.3389/fcimb.2025.1563781)
Supplement: Supplementary file 7 [file Table7.xlsx]

## Sheet: Sheet1
Supplementary Table 7. Bacterial Sequence Type (ST)
Strain	MLST*	Origin	GenBank accession no.†	Accession ID	Prophage
RPA91	ST235	Respiratory	DAHMLR000000000.1	SAMN20514488	AA18
					AA19
					AA20
RPA85	ST 233	Respiratory	DAHMLQ000000000.1	SAMN20514487	AA12
					AA13
					AA14
					AA15
					AA16
					AA17
RPA78	ST 111	Urine	DAHMLP000000000.1	SAMN20514486	AA09
					AA10
					AA11
RPA66	ST 235	Urine	DAHPTU000000000.1	SAMN20514485	AA45
					AA46
RPA61	ST 1076	Respiratory	DAHPTT000000000.1	SAMN20514484	AA44
RPA41	ST 235	Respiratory	DAHMLO000000000.1	SAMN20514483	AA07
					AA08
RPA37	ST 357	Blood	DAHMLN000000000.1	SAMN20514482	AA06
RPA32	ST 235	Urine	DAHMLM000000000.1	SAMN20514481	AA95
					AA96
					AA97
RPA23	ST 235	Blood	DAHMNH000000000.1	SAMN20514480	AA83
					AA84
					AA85
RPA226	ST 357	Blood	DAHMMR000000000.1	SAMN20514479	0
RPA206	ST 235	Respiratory	DAHMMQ000000000.1	SAMN20514478	AA27
					AA28
RPA185	ST 235	Respiratory	DAHMMP000000000.1	SAMN20514477	AA23
					AA24
					AA25
					AA26
RPA135	ST 357	Respiratory	DAHMLL000000000.1	SAMN20514476	AA04
					AA05
RPA128	ST 235	Blood	DAHPTS000000000.1	SAMN20514475	AA42
					AA43
RPA117	ST 1659	Blood	DAHMMO000000000.1	SAMN20514474	AA21
					AA22
RPA109	ST 235	Blood	DAHMNG000000000.1	SAMN20514473	AA36
					AA37
RPA100	ST 1076	Respiratory	DAHMNE000000000.1	SAMN20514472	AA32
					AA33
RPA10	ST 233	Respiratory	DAHPUN000000000.1	SAMN20514471	AA92
					AA93
					AA94
MPA91	ST 773	Respiratory	DAHMMM000000000.1	SAMN20514470	AA90
					AA91
MPA54	ST 235	Wound	DAHPTR000000000.1	SAMN20514469	AA88
					AA89
MPA32	ST 235	Respiratory	DAHMNF000000000.1	SAMN20514468	AA34
					AA35
MPA31	ST 235	Respiratory	DAHMLK000000000.1	SAMN20514467	AA80
					AA81
					AA82
MPA14	ST 235	Respiratory	DAHPTP000000000.1	SAMN20514466	AA78
					AA79
MPA01	ST 235	Urine	DAHMMN000000000.1	SAMN20514465	AA76
					AA77
JPAU94	ST 235	Urine	DAHPTO000000000.1	SAMN20514464	AA73
					AA74
					AA75
JPAU63	ST 235	Urine	DAHPTN000000000.1	SAMN20514463	AA71
					AA72
JPAU54	ST 308	Urine	DAHMLC000000000.1	SAMN20514462	AA68
					AA69
					AA70
JPAU51	ST 1659	Urine	DAHMNB000000000.1	SAMN20514461	0
JPAU32	ST 375	Urine	DAHMMH000000000.1	SAMN20514460	AA67
JPAR79	ST 235	Respiratory	DAHMLJ000000000.1	SAMN20514459	AA62
					AA63
					AA64
JPAR65	ST 235	Respiratory	DAHPTM000000000.1	SAMN20514458	AA55
					AA56
					AA57
JPAR60	ST 233	Respiratory	DAHMNC000000000.1	SAMN20514457	AA59
					AA60
					AA61
JPAR31	ST 235	Respiratory	DAHPTL000000000.1	SAMN20514456	AA86
					AA87
JPAR102	ST 865	Respiratory	DAHPTK000000000.1	SAMN20514455	AA65
					AA66
JPAO31	ST 1020	Ear Swab	DAHMNA000000000.1	SAMN20514454	AA58
JPAB50	ST 244	Blood	DAHPTY000000000.1	SAMN20514453	AA54
JPAB41	ST 357	Blood	DAHPTX000000000.1	SAMN20514452	0
JPAB38	ST 829	Blood	DAHPTV000000000.1	SAMN20514451	AA47
					AA48
					AA49
JPAB28	ST 233	Blood	DAHPTW000000000.1	SAMN20514450	AA50
					AA51
JPAB24	ST 2374	Blood	DAHMLB000000000.1	SAMN20514449	AA01
					AA02
					AA03
JPAB21	x	Blood	DAHMNI000000000.1	SAMN20514448	AA38
					AA39
HPA69	ST 500	Urine	DAHPTQ000000000.1	SAMN20514447	AA40
					AA41
DPA57	ST 357	Respiratory	DAHMND000000000.1	SAMN20514446	AA29
					AA30
					AA31
DPA39	ST 641	Blood	DAHPTJ000000000.1	SAMN20514445	AA52
					AA53
