# Supplementary material for: Genomic analysis of prophages in 44 clinical strains of Pseudomonas aeruginosa isolated in Saudi Arabia
Source: Front Cell Infect Microbiol. 2025 Apr 28;15:1563781. doi: 10.3389/fcimb.2025.1563781 (PMC12066637; doi:10.3389/fcimb.2025.1563781)
Supplement: Supplementary file 8 [file Table8.xlsx]

## Sheet: Sheet1
Supplementary Table 8. Viral Defense and Regulatory Proteins Identified in Prophages Across 44 Pseudomonas aeruginosa Genomes analyzed in this study
Prophage	Glycosyltransferases and acetylases	Defense against restriction/modification systems	TA systems	DNA scission proteins	QS	Latency promoting repressors	lipoprotein	Other protiens	endolysin	holin/anti-holin	integrase	Arc-	excisionase
AA001		DNA methyltransferase							endolysin	holin	integrase		excisionase
AA002			Antitoxin HipB	RusA-like Holliday junction resolvase		CII-like transcriptional activator				holin
AA003		Modification methylase FokI	Zona occludens toxin	putative type I restriction enzymeP M protein
AA004						CII-like transcriptional activator	lipoprotein			holin
AA005			antitoxin from a toxin-antitoxin system - Zona occludens toxin
AA006		DNA methyltransferase	antitoxin from a toxin-antitoxin system - Zona occludens toxin							holin	Prophage integrase IntS
AA007		methyltransferase	mRNA interferase YafO			CII-like transcriptional activator -				holin
AA008							Yes	PrtR	yes	yes
AA009		putative BsuMI modification methylase subunit YdiP	Antitoxin HipB	RusA-like Holliday junction resolvase		CII-like transcriptional activator			endolysin	holin	integrase	Arc-like repressor	excisionase
AA010	O-acetyltransferase	Modification methylase RsrI		Lar-like restriction alleviation protein - NinG/ Rap DNA junction specific endonuclease		CII-like regulator			endolysin	holin			excisionase
AA011				restriction alleviation ral		CIII anti-termination					integrase			SieB superinfection exclusion	RexA-like exclusion protein
AA012		Modification methylase HindIII							endolysin	holin	integrase		excisionase
AA013								HTH-type transcriptional regulator PrtR	endolysin				excisionase
AA014			antitoxin from a toxin-antitoxin system - Zona occludens toxin							holin	Prophage integrase IntS		excisionase and transcriptional regulator
AA015						CII-like transcriptional activator - CIII anti-termination					integrase			SieB superinfection exclusion	RexA-like exclusion protein	RexB-like exclusion protein
AA016						CII-like regulator - CII-like transcriptional activator	lipoprotein			holin						Soluble lytic murein transglycosylase
AA017		methyltransferase								holin
AA018			Putative toxin HigB2				lipoprotein	HTH-type transcriptional regulator PrtR	endolysin	holin/anti-holin
AA019				restriction alleviation ral		CII-like transcriptional activator - CIII anti-termination					integrase
AA020		methyltransferase	mRNA interferase YafO			CII-like transcriptional activator				holin
AA021			Zona occludens toxin
AA022	O-acetyltransferase	methyltransferase		Holliday junction resolvase - Lar-like restriction alleviation protein				HTH-type transcriptional regulator PrtR	endolysin; inhibits RNA polymerase	holin
AA023			Putative toxin HigB2				lipoprotein	HTH-type transcriptional regulator PrtR	endolysin	holin/anti-holin
AA024
AA025				restriction alleviation ral		CII-like transcriptional activator-CIII anti-termination					integrase
AA026		methyltransferase	mRNA interferase YafO			CII-like transcriptional activator				holin
AA027			Putative toxin HigB2				lipoprotein	HTH-type transcriptional regulator PrtR	endolysin	holin/anti-holin
AA028
AA029			Zona occludens toxin
AA030						CII-like transcriptional activator	lipoprotein			holin
AA031									endolysin					type I-F anti-CRISPR protein	type I-E anti-CRISPR protein
AA032
AA033		methyltransferase							endolysin	holin
AA034			Putative toxin HigB2				lipoprotein	HTH-type transcriptional regulator PrtR	endolysin	holin/anti-holin
AA035		methyltransferase	mRNA interferase YafO			CII-like transcriptional activator				holin
AA036			Putative toxin HigB2				lipoprotein	HTH-type transcriptional regulator PrtR	endolysin	holin/anti-holin
AA037		methyltransferase	mRNA interferase YafO			CII-like transcriptional activator				holin
AA038	queuine tRNA-ribosyltransferase	DNA adenine methylase						HTH-type transcriptional regulator PrtR	endolysin	holin	Prophage integrase IntS
AA039	Acetyltransferase			RusA-like Holliday junction resolvase		CII-like transcriptional activator			endolysin	holin
AA040			Zona occludens toxin
AA041	Ribosomal-protein-alanine acetyltransferase		Zona occludens toxin
AA042			Putative toxin HigB2				lipoprotein	HTH-type transcriptional regulator PrtR	endolysin	holin/anti-holin
AA043		DNA methyltransferase	mRNA interferase YafO	Lar-like restriction alleviation protein		CII-like transcriptional activator				holin			excisionase
AA044								ParB			yes
AA045									yes
AA046		methyltransferase				CII-like transcriptional activator			yes	holin
AA047			Zona occludens toxin
AA048	putative glycerol-3-phosphate acyltransferase		Antitoxin HicB									Arc-like transcriptional regulator	Cox-like excisionase and repressor
AA049										holin	anti-repressor Ant
AA050								HTH-type transcriptional regulator PrtR	endolysin		Prophage integrase IntA		excisionase
AA051										holin	Prophage integrase IntS		excisionase and transcriptional regulator
AA052		Modification methylase DpnIIA								holin
AA053	Acetyltransferase		Antitoxin HicB	RusA-like Holliday junction resolvase		CII-like transcriptional activator			endolysin
AA054								HTH-type transcriptional regulator PrtR	endolysin				excisionase
AA055		DNA methyltransferase	mRNA interferase YafO	Lar-like restriction alleviation protein		CII-like transcriptional activator				holin			excisionase
AA056							lipoprotein		endolysin	holin/anti-holin
AA057						CII-like transcriptional activator - CIII anti-termination		HTH-type transcriptional regulator PrtR			integrase
AA058									endolysin	holin/anti-holin
AA059								HTH-type transcriptional regulator PrtR	endolysin		Prophage integrase IntA		excisionase
AA060										holin	Prophage integrase IntS		excisionase and transcriptional regulator
AA061				restriction alleviation ral		CII-like transcriptional activator					integrase
AA062			Putative toxin HigB2				lipoprotein	HTH-type transcriptional regulator PrtR	endolysin	holin/anti-holin
AA063
AA064
AA065								HTH-type transcriptional regulator PrtR	endolysin				excisionase
AA066								HTH-type transcriptional regulator PrtR	endolysin
AA067	acetyltransferase - Chloramphenicol acetyltransferase - Putative glycosyltransferase EpsE		antitoxin from a toxin-antitoxin system - Zona occludens toxin
AA068								HTH-type transcriptional regulator PrtR	endolysin				excisionase
AA069										holin
AA070
AA071		DNA methyltransferase	mRNA interferase YafO	Lar-like restriction alleviation protein		CII-like transcriptional activator				holin			excisionase
AA072							lipoprotein	HTH-type transcriptional regulator PrtR	endolysin	holin/anti-holin
AA073									endolysin
AA074		methyltransferase	mRNA interferase YafO	Lar-like restriction alleviation protein		CII-like transcriptional activator			endolysin	holin			excisionase
AA075			Putative toxin HigB2				lipoprotein	HTH-type transcriptional regulator PrtR	endolysin	holin/anti-holin
AA076		DNA methyltransferase	mRNA interferase YafO	Lar-like restriction alleviation protein		CII-like transcriptional activator				holin			excisionase
AA077
AA078		DNA methyltransferase	mRNA interferase YafO	Lar-like restriction alleviation protein		CII-like transcriptional activator				holin			excisionase
AA079							lipoprotein	HTH-type transcriptional regulator PrtR	endolysin	holin/anti-holin
AA080							lipoprotein	HTH-type transcriptional regulator PrtR	endolysin	holin/anti-holin
AA081									endolysin
AA082		methyltransferase	mRNA interferase YafO			CII-like transcriptional activator				holin
AA083			Putative toxin HigB2				lipoprotein	HTH-type transcriptional regulator PrtR	endolysin	holin/anti-holin
AA084				restriction alleviation ral		CII-like transcriptional activator - CIII anti-termination					integrase
AA085			mRNA interferase YafO			CII-like transcriptional activator -				holin
AA086		DNA methyltransferase	mRNA interferase YafO	Lar-like restriction alleviation protein		CII-like transcriptional activator				holin			excisionase
AA087							lipoprotein	HTH-type transcriptional regulator PrtR	endolysin	holin/anti-holin
AA088			Putative toxin HigB2				lipoprotein	HTH-type transcriptional regulator PrtR	endolysin	holin/anti-holin
AA089		methyltransferase	mRNA interferase YafO			CII-like transcriptional activator				holin
AA090			Antitoxin HicB									Arc-like transcriptional regulator	Cox-like excisionase and repressor
AA091								HTH-type transcriptional regulator PrtR	endolysin				excisionase
AA092										holin	Prophage integrase IntS		excisionase and transcriptional regulator
AA093								HTH-type transcriptional regulator PrtR	endolysin				excisionase
AA094		methyltransferase								holin/anti-holin
AA095				restriction alleviation ral		CII-like transcriptional activator - CIII anti-termination					integrase
AA096		methyltransferase	mRNA interferase YafO			CII-like transcriptional activator -				holin
AA097							lipoprotein	HTH-type transcriptional regulator PrtR	endolysin	holin/anti-holin
