# Supplementary material for: Genomic analysis of prophages in 44 clinical strains of Pseudomonas aeruginosa isolated in Saudi Arabia
Source: Front Cell Infect Microbiol. 2025 Apr 28;15:1563781. doi: 10.3389/fcimb.2025.1563781 (PMC12066637; doi:10.3389/fcimb.2025.1563781)
Supplement: Supplementary file 9 [file Table9.xlsx]

## Sheet: Table SX.
Supplementary Table 9. Prophages Genomes Identified in the Psedumonas aeruginosa Genomes by Phaster.
	DPA39
Prophage ID	Region	Region Length	Completeness	Score	# Total Proteins	Region Position	GC %
AA52	1	29Kb	Intact	107	40	1437-30455 info_outline	0.6485
AA53	3	45.7Kb	Intact	150	59	16644-62380 info_outline	0.6182
	DPA57
	Region	Region Length	Completeness	Score	# Total Proteins	Region Position	GC %
AA29	1	7.7Kb	Intact	96	11	61539-69270 info_outline	0.6257
AA30	2	48.6Kb	Intact	150	55	189339-238030 info_outline	0.6415
AA31	4	36.6Kb	Intact	111	51	276-36921 info_outline	0.6421
	HPA69
	Region	Region Length	Completeness	Score	# Total Proteins	Region Position	GC %
AA40	1	7.7Kb	Intact	107	12	63473-71181 info_outline	0.6228
AA41	2	22.5Kb	Intact	107	19	531788-554294 info_outline	0.595
	JPAB21
	Region	Region Length	Completeness	Score	# Total Proteins	Region Position	GC %
AA38	2	66.6Kb	Intact	113	68	102826-169444 info_outline	0.6388
AA39	4	41.9Kb	Intact	130	50	165425-207327 info_outline	0.6154
	JPAB24
	Region	Region Length	Completeness	Score	# Total Proteins	Region Position	GC %
AA01	1	64.7Kb	Intact	110	57	20437-85179 info_outline	0.6177
AA02	2	39.9Kb	Intact	110	55	118602-158589 info_outline	0.6363
AA03	4	13.8Kb	Intact	128	15	54791-68659 info_outline	0.5717
	JPAB28
	Region	Region Length	Completeness	Score	# Total Proteins	Region Position	GC %
AA50	1	41.2Kb	Intact	150	39	89041-130247 info_outline	0.6401
AA51	3	36.6Kb	Intact	101	42	57961-94630 info_outline	0.6404
	JPAB38
	Region	Region Length	Completeness	Score	# Total Proteins	Region Position	GC %
AA47	2	7.7Kb	Intact	96	11	58892-66600 info_outline	0.6262
AA48	4	51.3Kb	Intact	120	51	58802-110173 info_outline	0.6386
AA49	7	22.9Kb	Intact	150	27	14143-37065 info_outline	0.649
	JPAB41
	Region	Region Length	Completeness	Score	# Total Proteins	Region Position	GC %
	none
	JPAB50
	Region	Region Length	Completeness	Score	# Total Proteins	Region Position	GC %
AA54	3	29.5Kb	Intact	150	35	17483-47032 info_outline	0.6412
	JPAO31
	Region	Region Length	Completeness	Score	# Total Proteins	Region Position	GC %
AA58	5	32.5Kb	Intact	110	41	5403-37950 info_outline	0.6372
	JPAR60
	Region	Region Length	Completeness	Score	# Total Proteins	Region Position	GC %
AA59	1	41.2Kb	Intact	150	39	89041-130247 info_outline	0.6401
AA60	3	36.6Kb	Intact	101	42	57961-94630 info_outline	0.6404
AA61	5	48.1Kb	Intact	150	62	172-48285 info_outline	0.4991
	JPAR65
	Region	Region Length	Completeness	Score	# Total Proteins	Region Position	GC %
AA55	2	51.5Kb	Intact	150	80	120880-172420 info_outline	0.5837
AA56	5	55.7Kb	Intact	150	59	953-56751 info_outline	0.6267
AA57	6	48.1Kb	Intact	150	62	161-48274 info_outline	0.4991
	JPAR79
	Region	Region Length	Completeness	Score	# Total Proteins	Region Position	GC %
AA62	1	57.8Kb	Intact	150	62	12703-70597 info_outline	0.624
AA63	6	39.4Kb	Intact	150	58	686-40177 info_outline	0.5848
AA64	8	36.1Kb	Intact	110	49	68-36204 info_outline	0.6447
	JPAR102
	Region	Region Length	Completeness	Score	# Total Proteins	Region Position	GC %
AA65	1	29.5Kb	Intact	150	36	17914-47488 info_outline	0.6419
AA66	2	42.8Kb	Intact	110	50	9140-52017 info_outline	0.6471
	JPAU32
	Region	Region Length	Completeness	Score	# Total Proteins	Region Position	GC %
AA67	2	25.4Kb	Intact	96	15	759-26213 info_outline	0.6091
	JPAU51
	Region	Region Length	Completeness	Score	# Total Proteins	Region Position	GC %
	none
	JPAU54
	Region	Region Length	Completeness	Score	# Total Proteins	Region Position	GC %
AA68	1	31.1Kb	Intact	150	35	18494-49610 info_outline	0.6452
AA69	4	29.2Kb	Intact	107	35	1140-30399 info_outline	0.6317
AA70	5	36.6Kb	Intact	130	48	2569-39202 info_outline	0.6295
	JPAU63
	Region	Region Length	Completeness	Score	# Total Proteins	Region Position	GC %
AA71	4	51.5Kb	Intact	150	80	120867-172407 info_outline	0.5837
AA72	5	39.7Kb	Intact	150	63	188-39903 info_outline	0.619
	JPAU94
	Region	Region Length	Completeness	Score	# Total Proteins	Region Position	GC %
AA73	1	39.4Kb	Intact	96	53	37817-77292 info_outline	0.6477
AA74	2	73.5Kb	Intact	150	97	101772-175315 info_outline	0.593
AA75	6	55.7Kb	Intact	150	59	953-56751 info_outline	0.6267
	MPA01
	Region	Region Length	Completeness	Score	# Total Proteins	Region Position	GC %
AA76	4	51.7Kb	Intact	150	80	120854-172610 info_outline	0.5847
AA77	5	55.7Kb	Intact	150	59	953-56751 info_outline	0.6267
	MPA14
	Region	Region Length	Completeness	Score	# Total Proteins	Region Position	GC %
AA78	3	51.7Kb	Intact	150	80	145228-196984 info_outline	0.5847
AA79	4	38.5Kb	Intact	150	62	10-38583 info_outline	0.6195
	MPA31
	Region	Region Length	Completeness	Score	# Total Proteins	Region Position	GC %
AA80	3	52.2Kb	Intact	150	58	2810-55099 info_outline	0.6261
AA81	5	35.9Kb	Intact	150	51	1401-37355 info_outline	0.6461
AA82	6	35.3Kb	Intact	140	56	641-36010 info_outline	0.5815
	MPA32
	Region	Region Length	Completeness	Score	# Total Proteins	Region Position	GC %
AA34	1	55.7Kb	Intact	150	59	1279-57077 info_outline	0.6267
AA35	4	39.4Kb	Intact	150	58	590-40081 info_outline	0.5848
	RPA37
	Region	Region Length	Completeness	Score	# Total Proteins	Region Position	GC %
AA06	6	36.1Kb	Intact	110	50	102-36211 info_outline	0.6377
	RPA41
	Region	Region Length	Completeness	Score	# Total Proteins	Region Position	GC %
AA07	5	39.4Kb	Intact	150	58	525-40016 info_outline	0.5848
AA08	6	38.5Kb	Intact	150	62	710-39283 info_outline	0.6195
	RPA61
	Region	Region Length	Completeness	Score	# Total Proteins	Region Position	GC %
AA44	4	74.1Kb	Intact	150	81	11350-85488 info_outline	0.6168
	RPA66
	Region	Region Length	Completeness	Score	# Total Proteins	Region Position	GC %
AA45	1	35.2Kb	Intact	120	45	5384-40611 info_outline	0.6457
AA46	3	39.6Kb	Intact	150	58	96-39717 info_outline	0.5874
	RPA78
	Region	Region Length	Completeness	Score	# Total Proteins	Region Position	GC %
AA09	3	57.8Kb	Intact	150	70	120106-177949 info_outline	0.6332
AA10	4	50.7Kb	Intact	140	68	120294-171089 info_outline	0.5968
AA11	7	48.1Kb	Intact	150	62	152-48265 info_outline	0.4991
	RPA85
	Region	Region Length	Completeness	Score	# Total Proteins	Region Position	GC %
AA12	1	66Kb	Intact	120	60	47933-114011 info_outline	0.6332
AA13	2	30.6Kb	Intact	150	38	16593-47215 info_outline	0.6421
AA14	5	48.6Kb	Intact	107	54	1-48634 info_outline	0.6381
AA15	6	48.1Kb	Intact	150	62	153-48266 info_outline	0.4991
AA16	8	38Kb	Intact	100	49	104-38115 info_outline	0.6273
AA17	11	27.3Kb	Intact	150	38	3-27329 info_outline	0.5868
	RPA91
	Region	Region Length	Completeness	Score	# Total Proteins	Region Position	GC %
AA18	4	55.7Kb	Intact	150	59	1280-57078 info_outline	0.6267
AA19	6	48.1Kb	Intact	150	62	173-48286 info_outline	0.4991
AA20	7	39.4Kb	Intact	150	58	656-40147 info_outline	0.5848
	RPA100
	Region	Region Length	Completeness	Score	# Total Proteins	Region Position	GC %
AA32	5	13.1Kb	Intact	128	14	92788-105892 info_outline	0.5548
AA33	7	28.9Kb	Intact	130	49	10690-39654 info_outline	0.5889
	RPA109
	Region	Region Length	Completeness	Score	# Total Proteins	Region Position	GC %
AA36	5	55.7Kb	Intact	150	59	984-56782 info_outline	0.6267
AA37	6	39.4Kb	Intact	150	58	596-40087 info_outline	0.5848
	RPA117
	Region	Region Length	Completeness	Score	# Total Proteins	Region Position	GC %
AA21	3	12.5Kb	Intact	107	12	52657-65160 info_outline	0.5705
AA22	4	51.1Kb	Intact	150	96	96-51245 info_outline	0.5783
	RPA128
	Region	Region Length	Completeness	Score	# Total Proteins	Region Position	GC %
AA42	4	55.7Kb	Intact	150	59	953-56751 info_outline	0.6267
AA43	5	57.9Kb	Intact	150	82	103144-161120 info_outline	0.5854
	RPA135
	Region	Region Length	Completeness	Score	# Total Proteins	Region Position	GC %
AA04	2	48.6Kb	Intact	150	55	118746-167437 info_outline	0.6415
AA05	3	12.6Kb	Intact	96	11	72885-85534 info_outline	0.5675
	RPA185
	Region	Region Length	Completeness	Score	# Total Proteins	Region Position	GC %
AA23	5	38.5Kb	Intact	150	54	19985-58495 info_outline	0.6443
AA24	6	55.7Kb	Intact	150	59	1367-57165 info_outline	0.6267
AA25	7	48.1Kb	Intact	150	62	168-48281 info_outline	0.4991
AA26	8	40.1Kb	Intact	150	59	1-40176 info_outline	0.5862
	RPA206
	Region	Region Length	Completeness	Score	# Total Proteins	Region Position	GC %
AA27	5	55.8Kb	Intact	150	59	421-56225 info_outline	0.6268
AA28	6	40Kb	Intact	150	59	1-40089 info_outline	0.5857
	RPA226
	Region	Region Length	Completeness	Score	# Total Proteins	Region Position	GC %
	none
	RPA23
	Region	Region Length	Completeness	Score	# Total Proteins	Region Position	GC %
AA83	5	55.7Kb	Intact	150	59	953-56751 info_outline	0.6267
AA84	6	48.1Kb	Intact	150	62	173-48286 info_outline	0.4991
AA85	7	39.4Kb	Intact	150	58	716-40207 info_outline	0.5848
	JPAR31
	Region	Region Length	Completeness	Score	# Total Proteins	Region Position	GC %
AA86	4	51.5Kb	Intact	150	80	120865-172405 info_outline	0.5837
AA87	5	38.5Kb	Intact	150	62	41-38614 info_outline	0.6195
	MPA54
	Region	Region Length	Completeness	Score	# Total Proteins	Region Position	GC %
AA88	4	52.2Kb	Intact	150	59	2594-54883 info_outline	0.6261
AA89	5	39.4Kb	Intact	150	58	612-40103 info_outline	0.5848
	MPA91
	Region	Region Length	Completeness	Score	# Total Proteins	Region Position	GC %
AA90	1	34Kb	Intact	125	46	152856-186926 info_outline	0.6397
AA91	3	28.6Kb	Intact	150	34	18660-47268 info_outline	0.6448
	RPA10
	Region	Region Length	Completeness	Score	# Total Proteins	Region Position	GC %
AA92	1	36.6Kb	Intact	101	42	58087-94756 info_outline	0.6404
AA93	2	29.5Kb	Intact	150	36	17641-47215 info_outline	0.6419
AA94	8	28.8Kb	Intact	140	46	319-29149 info_outline	0.5824
	RPA32
	Region	Region Length	Completeness	Score	# Total Proteins	Region Position	GC %
AA95	4	48.1Kb	Intact	150	62	134-48247 info_outline	0.4991
AA96	5	40.1Kb	Intact	150	59	1-40176 info_outline	0.5862
AA97	6	38.5Kb	Intact	150	62	47-38620 info_outline	0.6195
