# Supplementary material for: Genomic analysis of prophages in 44 clinical strains of Pseudomonas aeruginosa isolated in Saudi Arabia
Source: Front Cell Infect Microbiol. 2025 Apr 28;15:1563781. doi: 10.3389/fcimb.2025.1563781 (PMC12066637; doi:10.3389/fcimb.2025.1563781)
Supplement: Supplementary file 10 [file Table10.xlsx]

## Sheet: Sheet 1 - AA67.amr
Supplementary Table 10. ResFinder Output AA67
#FILE	SEQUENCE	START	END	STRAND	GENE	COVERAGE	COVERAGE_MAP	GAPS	%COVERAGE	%IDENTITY	DATABASE	ACCESSION	PRODUCT	RESISTANCE
fasta_files/JPAU32R2.fasta	AA67	20848	21486	+	catB7_1	1-639/639	===============	0/0	100	98.59	resfinder	AF036933	catB7	Chloramphenicol
